# Supplementary material for: Multidisciplinary Care in a Public University Family Medicine Group in Québec (Canada): Data on Patients’ Follow-Up and Cardiometabolic Risk Management
Source: Healthcare (Basel). 2025 Jul 15;13(14):1704. doi: 10.3390/healthcare13141704 (PMC12294377; doi:10.3390/healthcare13141704)
Supplement: Supplementary file 1 [file healthcare-13-01704-s001.zip]

Archive with 1 entries (1 files):
- healthcare-3686989-supplementary.pdf
